# Supplementary material for: Impact of an INtervention to increase MOBility in older hospitalized medical patients (INTOMOB): Study protocol for a cluster randomized controlled trial
Source: BMC Geriatr. 2023 Oct 31;23:705. doi: 10.1186/s12877-023-04285-3 (PMC10617203; doi:10.1186/s12877-023-04285-3)
Supplement: Supplementary file 4 — Additional file 4: Supplement 4. a. E-learning residents. b. E-learning nursing staff. [file 12877_2023_4285_MOESM4_ESM.zip]

Archive with 2 entries (2 files):
- Supplement 4a - E-learning residents.pdf
- Supplement 4b - E-learning nursing staff.pdf
