# Supplementary material for: Impact of an INtervention to increase MOBility in older hospitalized medical patients (INTOMOB): Study protocol for a cluster randomized controlled trial
Source: BMC Geriatr. 2023 Oct 31;23:705. doi: 10.1186/s12877-023-04285-3 (PMC10617203; doi:10.1186/s12877-023-04285-3)
Supplement: Supplementary file 7 — Additional file 7: Supplement 7. a. Posters. b. Landscapes - environment intervention. c. Flowers - environment intervention. d. Animals - environment intervention. e. - Famous people - environment intervention. [file 12877_2023_4285_MOESM7_ESM.zip]

Archive with 5 entries (5 files):
- 12877_2023_4285_MOESM7_ESM/Supplement 7a - Posters.pdf
- 12877_2023_4285_MOESM7_ESM/Supplement 7b - Landscapes - environment intervention.pdf
- 12877_2023_4285_MOESM7_ESM/Supplement 7c - Flowers - environment intervention.pdf
- 12877_2023_4285_MOESM7_ESM/Supplement 7d - Animals - environment intervention.pdf
- 12877_2023_4285_MOESM7_ESM/Supplement 7e - Famous people - environment intervention. .pdf
